# Supplementary material for: A Randomized Placebo-Controlled Phase 2 Study of Gemcitabine and Capecitabine with or without T-ChOS as Adjuvant Therapy in Patients with Resected Pancreatic Cancer (CHIPAC)
Source: Pharmaceutics. 2022 Feb 25;14(3):509. doi: 10.3390/pharmaceutics14030509 (PMC8955369; doi:10.3390/pharmaceutics14030509)
Supplement: Supplementary file 1 [file pharmaceutics-14-00509-s001.zip]

Archive with 2 entries (2 files):
- CHIPAC protokol v.3 20160607r.pdf
- pharmaceutics-1580046-supplementary.pdf
